# Supplementary material for: Sustained Delivery of the Antiviral Protein Griffithsin and Its Adhesion to a Biological Surface by a Silk Fibroin Scaffold
Source: Materials (Basel). 2023 Aug 9;16(16):5547. doi: 10.3390/ma16165547 (PMC10456748; doi:10.3390/ma16165547)
Supplement: Supplementary file 1 [file materials-16-05547-s001.zip]

Archive with 1 entries (1 files):
- Supplementary video S1.mp4
